# Supplementary material for: IFN-Gamma and TNF-Alpha as a Priming Strategy to Enhance the Immunomodulatory Capacity of Secretomes from Menstrual Blood-Derived Stromal Cells
Source: Int J Mol Sci. 2021 Nov 10;22(22):12177. doi: 10.3390/ijms222212177 (PMC8618369; doi:10.3390/ijms222212177)
Supplement: Supplementary file 1 [file ijms-22-12177-s001.zip]

Archive with 1 entries (1 files):
- ijms-1453057-supplementary.pdf
